# Supplementary material for: Transfer-Learning Deep Radiomics and Hand-Crafted Radiomics for Classifying Lymph Nodes from Contrast-Enhanced Computed Tomography in Lung Cancer
Source: Cancers (Basel). 2023 May 21;15(10):2850. doi: 10.3390/cancers15102850 (PMC10216416; doi:10.3390/cancers15102850)
Supplement: Supplementary file 1 [file cancers-15-02850-s001.zip]

Archive with 1 entries (1 files):
- cancers-2339462-supplementary.pdf
